# Supplementary material for: Effect of Fibroblast Growth Factor-2 on Melanocyte Proliferation in Tissue-Engineered Skin Substitutes
Source: Int J Mol Sci. 2025 Feb 17;26(4):1704. doi: 10.3390/ijms26041704 (PMC11855325; doi:10.3390/ijms26041704)
Supplement: Supplementary file 1 [file ijms-26-01704-s001.zip]

Archive with 1 entries (1 files):
- ijms-3429630-supplementary.pdf
